# Supplementary material for: Cottonseed Meal Protein Isolate as a New Source of Alternative Proteins: A Proteomics Perspective
Source: Int J Mol Sci. 2022 Sep 3;23(17):10105. doi: 10.3390/ijms231710105 (PMC9455987; doi:10.3390/ijms231710105)
Supplement: Supplementary file 1 [file ijms-23-10105-s001.zip]

Archive with 3 entries (3 files):
- Figures S1-S3.pdf
- Table S1_ In-silico analysis of allergenic features against AllergenOnline Database.xlsx
- Table S2_In-silico analysis of allergenic features using AllerCatPro2.0.xlsx
